# Supplementary material for: Metagenomic sequencing of stool samples in Bangladeshi infants: virome association with poliovirus shedding after oral poliovirus vaccination
Source: Sci Rep. 2020 Sep 21;10:15392. doi: 10.1038/s41598-020-71791-4 (PMC7506025; doi:10.1038/s41598-020-71791-4)
Supplement: Supplementary file 2 — Supplementary Table S5 [file 41598_2020_71791_MOESM2_ESM.xlsx]

## Sheet: Sheet1
Sample	Infant	Time Point	Mastadenovirus	Cytomegalovirus	Bocavirus	Cosavirus	Parechovirus	Mamastrovirus	Norovirus	Sapovirus	Salivirus	Rotavirus	Any Symptom? (1=yes, 0=no)	cold	cough	fever	watery_stool	vomiting
P076	1	1	0	0	0	0	0	0	0	0	0	0	0	0	0	0	0	0
P077	1	2	0	0	0	0	0	0	0	0	0	0	1	0	1	0	0	0
P082	2	1	0	0	0	0	0	0	0	0	0	0	1	1	1	0	0	0
P083	2	2	0	0	0	0	0	0	0	0	0	0	1	1	1	0	0	0				Virus Yes	Virus No
P084	2	3	0	0	0	0	0	0	419.792	53198.1	0	0	1	1	1	0	0	0			Symptoms Yes	18	16	34
P085	3	1	0	0	0	0	0	0	0	1.00457	0	0	1	1	1	1	0	0			Symptoms No	32	21	53
P086	3	2	0	2.93814	0	0	0	0	0	0	0	0	0	0	0	0	0	0				50	37	87
P087	3	3	0	0	0	0	450489	0	0	0	0	0	1	0	0	0	0	1
P088	4	1	0	0	0	0	0	0	8.69595	0	0	0	0	0	0	0	0	0			0.529412	Symptoms positive, AND virus present!
P089	4	2	0	0	0	0	0	0	5.94591	0	0	0	0	0	0	0	0	0			0.470588	Symptom positive, but no virus
P090	4	3	0	0	0	0	0	0	0	0	0	0	1	1	1	0	0	0			0.64	Virus positive, but no symptoms
P091	5	1	0	0	0	0	0	0	0	0	0	0	0	0	0	0	0	0
P092	5	2	0	0	0	0	0	0	0	0	0	0	0	0	0	0	0	0			p-value = 0.51 by Fisher's Exact Test
P093	5	3	0	2.59327	0	0	0	0	0	0	0	0	0	0	0	0	0	0
P094	6	1	0	0	0	0	0	0	0	0	0	0	1	0	1	0	0	0
P095	6	2	0	0	0	0	0	0	0	1026.18	0	0	0	0	0	0	0	0
P096	6	3	0	0	0	0	0	0	0	1.10978	0	348.535	0	0	0	0	0	0
P097	7	1	0	0	0	0	0	0	0	0	66.3204	0	1	1	1	0	1	0
P098	7	2	0	0	0	0	0	0	0	0	2.785	0	0	0	0	0	0	0
P099	7	3	0	0	0	0	0	0	0	0	0	0	0	0	0	0	0	0
P100	8	1	0	0	0	0	0	0	0	0	0	0	0	0	0	0	0	0
P101	8	2	0	0	0	0	0	0	0	0	0	0	0	0	0	0	0	0
P102	8	3	0	0	120778	0	0	0	0	0	0	0	1	0	1	0	0	0
P103	9	1	0	0	0	0	0	0	0	0	0	0	1	1	0	0	0	0
P104	9	2	0	0	0	0	0	0	0	0	0	0	0	0	0	0	0	0
P105	9	3	0	0	0	0	0	0	0	0	0	0	1	0	0	1	0	0
P106	10	1	0	0	0	0	0	0	0	0	0	0	0	0	0	0	0	0
P107	10	2	0	0	0	0	0	0	0	58.8609	0	0	0	0	0	0	0	0
P108	10	3	0	0	0	0	0	0	600.858	0	0	0	1	1	0	1	0	0
P109	11	1	0	0	0	0	0	39458.2	0	0	0	0	1	1	1	0	0	0
P110	11	2	0	0	0	0	0	5.67238	0	0	0	0	1	1	0	0	0	0
P111	11	3	0	0	0	0	0	0	0	0	0	0	1	1	1	0	0	0
P112	12	1	0	0	0	0	0	338.829	0	0	0	0	0	0	0	0	0	0
P113	12	2	0	0	0	0	0	90.0334	0	0	0	0	0	0	0	0	0	0
P114	12	3	0	0	0	0	0	11.9382	0	0	0	0	1	1	1	0	0	0
P115	13	1	0	0	0	0	0	0	0	0	0	0	1	1	1	0	0	0
P116	13	2	0	0	0	0	0	56.2163	0	0	0	0	0	0	0	0	0	0
P117	13	3	0	0	0	0	0	7.67648	0	0	0	0	0	0	0	0	0	0
P118	14	1	0	0	0	0	0	5.27401	0	0	0	0	0	0	0	0	0	0
P119	14	2	0	0	0	0	0	0	0	0	0	0	1	0	1	0	0	0
P120	14	3	0	0	0	0	14.2422	0	83554.8	0	722878	0	0	0	0	0	0	0
P121	15	1	0	0	0	0	150711	0	0	0	0	0	1	1	0	0	1	1
P122	15	2	0	0	0	0	167809	0	0	0	1.23649	0	1	1	1	0	0	0
P124	16	1	0	0	0	0	56.5986	0	0	0	20792.3	21.0049	0	0	0	0	0	0
P125	16	2	0	0	0	0	79834.3	0	0	0	10.4432	0	0	0	0	0	0	0
P126	16	3	0	30.0951	0	0	82026	5.65698	0	0	0	0	0	0	0	0	0	0
P128	17	1	0	0	0	0	0	0	0	0	10.8915	0	0	0	0	0	0	0
P129	17	2	0	0	0	0	0	0	0	0	0	0	1	0	0	1	0	0
P130	18	1	0	0	3.40145	0	0	0	0	0	0	0	0	0	0	0	0	0
P131	18	2	0	0	0	0	0	1.49123	16.7425	0	2.30463	0	0	0	0	0	0	0
P132	18	3	0	0	0	0	0	0	0	0	1.22096	0	0	0	0	0	0	0
P133	19	1	0	0	0	0	0	0	0	0	0	0	0	0	0	0	0	0
P134	19	2	0	0	0	0	0	0	0	0	0	0	0	0	0	0	0	0
P135	19	3	0	0	0	0	0	0	0	0	0	0	1	0	0	1	0	0
P136	20	1	0	0	0	0	0	0	0	0	0	0	0	0	0	0	0	0
P137	20	2	0	0	0	0	0	0	0	0	0	0	0	0	0	0	0	0
P138	20	3	0	0	0	0	0	0	0	0	0	0	0	0	0	0	0	0
P139	21	1	0	0	0	0	0	0	0	0	0	0	0	0	0	0	0	0
P140	21	2	0	0	0	0	0	0	0	0	0	3941.35	0	0	0	0	0	0
P141	21	3	0	0	0	0	0	0	0	0	0	0	0	0	0	0	0	0
P142	22	1	0	0	0	563.35	1.00865	0	0	0	0	0	1	1	0	0	0	0
P143	22	2	0	0	0	3890.82	0	0	0	0	0	0	0	0	0	0	0	0
P144	22	3	0	0	0	26.0584	0	0	0	0	0	0	1	1	1	1	0	0
P145	23	1	7.83228	0	0	0	0	0	0	0	0	0	1	1	0	0	0	0
P146	23	2	0	0	0	0	0	0	0	0	0	0	0	0	0	0	0	0
P147	23	3	0	0	0	0	0	0	0	0	0	0	0	0	0	0	0	0
P148	24	1	0	0	0	0	0	0	0	0	0	0	0	0	0	0	0	0
P149	24	2	0	0	0	0	0	0	0	0	0	0	0	0	0	0	0	0
P150	24	3	0	0	0	260202	0	0	0	0	80494.4	0	0	0	0	0	0	0
P160	25	1	0	0	0	0	0	0	0	1.78593	0	0	0	0	0	0	0	0
P161	25	2	0	0	0	0	0	0	0	0	0	0	1	0	0	1	0	0
P162	25	3	0	0	0	0	0	0	0	1.68593	0	0	0	0	0	0	0	0
P163	26	1	0	0	0	0	0	0	0	0	0	0	1	1	0	1	0	0
P164	26	2	0	21.5103	0	0	0	0	0	0	1.69647	0	1	0	1	0	0	0
P165	26	3	0	0	0	0	0	0	0	0	0	0	1	1	0	0	0	0
P166	27	1	0	0	0	0	57459.1	0	0	0	0	0	1	1	1	1	0	0
P167	27	2	0	0	0	0	269384	0	0	0	0	0	1	0	1	0	0	0
P168	27	3	0	0	0	0	1.35284	0	36033.2	0	0	0	1	1	1	0	0	0
P169	28	1	0	0	0	0	0	0	0	0	0	0	0	0	0	0	0	0
P170	28	2	0	0	0	0	2.51143	0	0	0	0	0	0	0	0	0	0	0
P171	28	3	0	0	0	0	61078.7	0	0	0	827702	0	0	0	0	0	0	0
P172	29	1	0	0	0	0	116700	0	0	3.22466	0	0	0	0	0	0	0	0
P173	29	2	0	0	0	0	71296.6	6317.46	198.168	11.9548	0	0	0	0	0	0	0	0
P174	29	3	4.99867	0	0	0	20543.6	0	379.22	0	0	0	0	0	0	0	0	0
P175	30	1	0	0	0	0	15.5777	0	0	0	3.78402	0	1	1	1	0	0	0
P176	30	2	0	0	0	0	0	0	0	0	2.18241	0	0	0	0	0	0	0
P177	30	3	0	0	0	0	0	0	0	0	0	0	0	0	0	0	0	0
